# Supplementary material for: Identification of Mycobacterium pseudoshottsii in the Eastern Mediterranean
Source: Microbiol Spectr. 2023 Jun 5;11(4):e00856-23. doi: 10.1128/spectrum.00856-23 (PMC10434243; doi:10.1128/spectrum.00856-23)
Supplement: Supplemental file 1 — Table S1. Download spectrum.00856-23-s0001.xlsx, XLSX file, 0.03 MB [file spectrum.00856-23-s0001.xlsx]

## Sheet: Assembly and Annotation Details
		539–2021	540–2021	189–2020
Assembly Details	Genome length (bp)	5820237	5802810	5769209
	Contigs	313	325	322
	GC content (%)	65.6	65.6	0.6556
	Contig L50	50	48	57
	Contig N50 (bp)	33584	35819	29255
Annotated Genome Features	Protein-coding sequences (CDS)	5809	5803	5810
	tRNA	46	46	46
	rRNA	3	3	3
Similar Genome Finder Service (Mash/MinHash)	Most similar genome in the database	Mycobacterium pseudoshottsii L15 (PRJDB4345)	Mycobacterium pseudoshottsii L15 (PRJDB4345)	Mycobacterium pseudoshottsii strain AR (GenBank accession number JABXJI000000000)
	Most similar genome K-mer count	980/1000	970/1000	975/1000
	Average nucleotide identity for most similar genome in the database
	Closest high-quality representative genome at NCBI	Mycobacterium ulcerans Agy99 (Genbank Accessions: CP000325, BX649209)	Mycobacterium ulcerans Agy99 (Genbank Accessions: CP000325, BX649209)	Mycobacterium ulcerans Agy99 (Genbank Accessions: CP000325, BX649209)
	Closest high-quality representative genome K-mer count	680/1000	680/100	680/100

## Sheet: VFDB 540
Source ID	Source organism	Gene	Product	Classification	Subject coverage	Query coverage	Identity	E-value
VFG002398	Mycobacterium tuberculosis H37Rv	eccD5	Integral membrane protein EccD5, component of Type VII secretion system ESX-5	Secretion system,Type VII secretion system	100	100	84	1e-245
VFG022019	Mycobacterium tuberculosis H37Rv	eccA3	AAA+ family protein ATPase EccA3, component of Type VII secretion system ESX-3	Secretion system,Type VII secretion system	97	99	88	0.0
VFG001419	Mycobacterium tuberculosis H37Rv	fbpA	Antigen 85-C precursor @ Mycolyl transferase 85C (EC 2.3.1.122)	Cell wall	98	98	84	1e-170
VFG002391	Mycobacterium tuberculosis H37Rv	mycP1	Serine protease mycosin MycP1, component of Type VII secretion system ESX-1	Secretion system,Type VII secretion system	100	100	85	1e-228
VFG009561	Mycobacterium tuberculosis H37Rv	mbtI	Salicylate synthetase (EC 5.4.4.2)(EC 4.2.99.21) @ Salicylate synthetase (EC 5.4.4.2)(EC 4.2.99.21) of siderophore biosynthesis		90	89	80	1e-183
VFG002379	Mycobacterium tuberculosis H37Rv	esxB	10 kDa culture filtrate antigen CFP-10 (EsxB)	Secretion system,Type VII secretion system	100	100	97	2e-46
VFG001826	Mycobacterium tuberculosis H37Rv	relA	Guanosine-3',5'-bis(diphosphate) 3'-pyrophosphohydrolase (EC 3.1.7.2) / GTP pyrophosphokinase (EC 2.7.6.5), (p)ppGpp synthetase II	Regulation	96	96	94	0.0
VFG001381	Mycobacterium tuberculosis H37Rv	icl	Isocitrate lyase (EC 4.1.3.1) @ Methylisocitrate lyase (EC 4.1.3.30)	Cellular metabolism	100	100	91	1e-234
VFG001383	Mycobacterium tuberculosis H37Rv	hbhA	Iron-regulated heparin binding hemagglutinin HbhA (Adhesin)		81	78	88	6e-75
VFG002378	Mycobacterium tuberculosis H37Rv	esxA	6 kDa early secretory antigenic target ESAT-6 (EsxA)	Secretion system,Type VII secretion system	100	100	89	1e-41
VFG002390	Mycobacterium tuberculosis H37Rv	eccE1	Membrane protein EccE1, component of Type VII secretion system ESX-1	Secretion system,Type VII secretion system	98	97	82	1e-231
VFG001812	Mycobacterium tuberculosis H37Rv	fbpB	Antigen 85-B precursor (85B) @ Mycolyl transferase 85B (EC 2.3.1.20)	Cell wall	99	99	88	1e-177
VFG002380	Mycobacterium tuberculosis H37Rv	eccA1	AAA+ family protein ATPase EccA1, component of Type VII secretion system ESX-1	Secretion system,Type VII secretion system	100	100	87	1e-294
VFG022130	Mycobacterium tuberculosis H37Rv	eccD3	Integral membrane protein EccD3, component of Type VII secretion system ESX-3	Secretion system,Type VII secretion system	100	99	81	1e-217
VFG001395	Mycobacterium tuberculosis H37Rv	mgtC	Mg(2+)-transport-ATPase-associated protein MgtC	Magnesium uptake	97	95	83	1e-108
VFG022098	Mycobacterium tuberculosis H37Rv	esxH	ESAT-6-like protein EsxH, 10 kDa antigen CFP7	Secretion system,Type VII secretion system	100	98	85	2e-44
VFG001811	Mycobacterium tuberculosis H37Rv	fbpC	Antigen 85-C precursor @ Mycolyl transferase 85C (EC 2.3.1.122)	Cell wall	97	95	89	1e-181
VFG001386	Mycobacterium tuberculosis H37Rv	phoP	DNA-binding response regulator PhoP	Regulation	96	99	95	1e-128
VFG002399	Mycobacterium tuberculosis H37Rv	Rv1794	FIG023076: hypothetical protein in PPE gene cluster	Secretion system,Type VII secretion system	100	100	96	1e-167
VFG002400	Mycobacterium tuberculosis H37Rv	esxN	ESAT-6-like protein EsxL	Secretion system,Type VII secretion system	100	100	82	4e-40
VFG002400	Mycobacterium tuberculosis H37Rv	esxN	ESAT-6-like protein EsxL	Secretion system,Type VII secretion system	100	100	97	2e-47
VFG002400	Mycobacterium tuberculosis H37Rv	esxN	ESAT-6-like protein EsxL	Secretion system,Type VII secretion system	57	100	98	1e-23
VFG022066	Mycobacterium tuberculosis H37Rv	PE5	PE family protein => PE5, component of Type VII secretion system ESX-3	Secretion system,Type VII secretion system	96	96	89	2e-41
VFG001406	Mycobacterium tuberculosis H37Rv	ideR	Iron-dependent repressor IdeR/DtxR	Regulation	100	100	92	1e-120
VFG002400	Mycobacterium tuberculosis H37Rv	esxN	ESAT-6-like protein EsxL	Secretion system,Type VII secretion system	100	100	97	2e-47
VFG002383	Mycobacterium tuberculosis H37Rv	eccCb1	FtsK/SpoIIIE family protein EccCb1, component of Type VII secretion system ESX-1	Secretion system,Type VII secretion system	100	100	92	0.0
VFG002401	Mycobacterium tuberculosis H37Rv	eccA5	AAA+ family protein ATPase EccA5, component of Type VII secretion system ESX-5	Secretion system,Type VII secretion system	99	99	93	0.0
VFG001818	Mycobacterium tuberculosis H37Rv	mbtH	MbtH-like NRPS chaperone	Iron uptake, siderophore	91	85	81	1e-27
VFG002382	Mycobacterium tuberculosis H37Rv	eccCa1	FtsK/SpoIIIE family protein EccCa1, component of Type VII secretion system ESX-1	Secretion system,Type VII secretion system	94	95	91	0.0
VFG022340	Mycobacterium tuberculosis H37Rv	esxG	ESAT-6 like protein EsxS	Secretion system,Type VII secretion system	94	95	85	4e-36
VFG022340	Mycobacterium tuberculosis H37Rv	esxG	ESAT-6-like protein EsxG	Secretion system,Type VII secretion system	100	100	91	8e-43

## Sheet: VFDB 539
BRC ID	Source ID	Source organism	Gene	Product	Classification	Subject coverage	Query coverage	Identity	E-value
fig|1763.1252.peg.4619	VFG002379	Mycobacterium tuberculosis H37Rv	esxB	10 kDa culture filtrate antigen CFP-10 (EsxB)	Secretion system,Type VII secretion system	100	100	97	2e-46
fig|1763.1252.peg.4625	VFG002380	Mycobacterium tuberculosis H37Rv	eccA1	AAA+ family protein ATPase EccA1, component of Type VII secretion system ESX-1	Secretion system,Type VII secretion system	100	100	87	1e-294
fig|1763.1252.peg.4741	VFG002400	Mycobacterium tuberculosis H37Rv	esxN	ESAT-6-like protein EsxL	Secretion system,Type VII secretion system	100	100	97	2e-47
fig|1763.1252.peg.1268	VFG022340	Mycobacterium tuberculosis H37Rv	esxG	ESAT-6 like protein EsxS	Secretion system,Type VII secretion system	94	95	85	4e-36
fig|1763.1252.peg.1214	VFG022098	Mycobacterium tuberculosis H37Rv	esxH	ESAT-6-like protein EsxH, 10 kDa antigen CFP7	Secretion system,Type VII secretion system	100	98	85	2e-44
fig|1763.1252.peg.1213	VFG022340	Mycobacterium tuberculosis H37Rv	esxG	ESAT-6-like protein EsxG	Secretion system,Type VII secretion system	100	100	91	8e-43
fig|1763.1252.peg.4755	VFG001812	Mycobacterium tuberculosis H37Rv	fbpB	Antigen 85-B precursor (85B) @ Mycolyl transferase 85B (EC 2.3.1.20)	Cell wall	99	99	88	1e-177
fig|1763.1252.peg.1211	VFG022066	Mycobacterium tuberculosis H37Rv	PE5	PE family protein => PE5, component of Type VII secretion system ESX-3	Secretion system,Type VII secretion system	96	96	89	2e-41
fig|1763.1252.peg.1208	VFG022019	Mycobacterium tuberculosis H37Rv	eccA3	AAA+ family protein ATPase EccA3, component of Type VII secretion system ESX-3	Secretion system,Type VII secretion system	97	99	88	0.0
fig|1763.1252.peg.831	VFG001386	Mycobacterium tuberculosis H37Rv	phoP	DNA-binding response regulator PhoP	Regulation	96	99	95	1e-128
fig|1763.1252.peg.4618	VFG002378	Mycobacterium tuberculosis H37Rv	esxA	6 kDa early secretory antigenic target ESAT-6 (EsxA)	Secretion system,Type VII secretion system	100	100	89	1e-41
fig|1763.1252.peg.5797	VFG002400	Mycobacterium tuberculosis H37Rv	esxN	ESAT-6-like protein EsxL	Secretion system,Type VII secretion system	71	100	97	7e-31
fig|1763.1252.peg.1138	VFG001419	Mycobacterium tuberculosis H37Rv	fbpA	Antigen 85-C precursor @ Mycolyl transferase 85C (EC 2.3.1.122)	Cell wall	98	98	84	1e-170
fig|1763.1252.peg.3354	VFG001395	Mycobacterium tuberculosis H37Rv	mgtC	Mg(2+)-transport-ATPase-associated protein MgtC	Magnesium uptake	97	95	83	1e-108
fig|1763.1252.peg.3467	VFG001383	Mycobacterium tuberculosis H37Rv	hbhA	Iron-regulated heparin binding hemagglutinin HbhA (Adhesin)		81	78	88	6e-75
fig|1763.1252.peg.1216	VFG022130	Mycobacterium tuberculosis H37Rv	eccD3	Integral membrane protein EccD3, component of Type VII secretion system ESX-3	Secretion system,Type VII secretion system	100	99	81	1e-217
fig|1763.1252.peg.3474	VFG001381	Mycobacterium tuberculosis H37Rv	icl	Isocitrate lyase (EC 4.1.3.1) @ Methylisocitrate lyase (EC 4.1.3.30)	Cellular metabolism	100	100	91	1e-234
fig|1763.1252.peg.5006	VFG002400	Mycobacterium tuberculosis H37Rv	esxN	ESAT-6-like protein EsxL	Secretion system,Type VII secretion system	100	100	82	4e-40
fig|1763.1252.peg.2487	VFG001826	Mycobacterium tuberculosis H37Rv	relA	Guanosine-3',5'-bis(diphosphate) 3'-pyrophosphohydrolase (EC 3.1.7.2) / GTP pyrophosphokinase (EC 2.7.6.5), (p)ppGpp synthetase II	Regulation	96	96	94	0.0
fig|1763.1252.peg.3367	VFG002401	Mycobacterium tuberculosis H37Rv	eccA5	AAA+ family protein ATPase EccA5, component of Type VII secretion system ESX-5	Secretion system,Type VII secretion system	99	99	93	0.0
fig|1763.1252.peg.3370	VFG002398	Mycobacterium tuberculosis H37Rv	eccD5	Integral membrane protein EccD5, component of Type VII secretion system ESX-5	Secretion system,Type VII secretion system	100	100	84	1e-245
fig|1763.1252.peg.4622	VFG002383	Mycobacterium tuberculosis H37Rv	eccCb1	FtsK/SpoIIIE family protein EccCb1, component of Type VII secretion system ESX-1	Secretion system,Type VII secretion system	100	100	92	0.0
fig|1763.1252.peg.425	VFG001811	Mycobacterium tuberculosis H37Rv	fbpC	Antigen 85-C precursor @ Mycolyl transferase 85C (EC 2.3.1.122)	Cell wall	97	95	89	1e-181
fig|1763.1252.peg.339	VFG009561	Mycobacterium tuberculosis H37Rv	mbtI	Salicylate synthetase (EC 5.4.4.2)(EC 4.2.99.21) @ Salicylate synthetase (EC 5.4.4.2)(EC 4.2.99.21) of siderophore biosynthesis		90	89	80	1e-183
fig|1763.1252.peg.3373	VFG002400	Mycobacterium tuberculosis H37Rv	esxN	ESAT-6-like protein EsxL	Secretion system,Type VII secretion system	100	100	97	2e-47
fig|1763.1252.peg.3372	VFG002399	Mycobacterium tuberculosis H37Rv	Rv1794	FIG023076: hypothetical protein in PPE gene cluster	Secretion system,Type VII secretion system	100	100	96	1e-167
fig|1763.1252.peg.5417	VFG001406	Mycobacterium tuberculosis H37Rv	ideR	Iron-dependent repressor IdeR/DtxR	Regulation	100	100	92	1e-120
fig|1763.1252.peg.4623	VFG002382	Mycobacterium tuberculosis H37Rv	eccCa1	FtsK/SpoIIIE family protein EccCa1, component of Type VII secretion system ESX-1	Secretion system,Type VII secretion system	94	95	91	0.0
fig|1763.1252.peg.4957	VFG002391	Mycobacterium tuberculosis H37Rv	mycP1	Serine protease mycosin MycP1, component of Type VII secretion system ESX-1	Secretion system,Type VII secretion system	100	100	85	1e-228
fig|1763.1252.peg.4958	VFG002390	Mycobacterium tuberculosis H37Rv	eccE1	Membrane protein EccE1, component of Type VII secretion system ESX-1	Secretion system,Type VII secretion system	98	97	82	1e-231
fig|1763.1252.peg.4242	VFG001818	Mycobacterium tuberculosis H37Rv	mbtH	MbtH-like NRPS chaperone	Iron uptake, siderophore	91	85	81	1e-27

## Sheet: VFDB 189
BRC ID	Source ID	Source organism	Gene	Product	Classification	Subject coverage	Query coverage	Identity	E-value
fig|1763.1143.peg.4619	VFG001812	Mycobacterium tuberculosis H37Rv	fbpB	Antigen 85-B precursor (85B) @ Mycolyl transferase 85B (EC 2.3.1.20)	Cell wall	99	99	88	1e-177
fig|1763.1143.peg.4428	VFG002382	Mycobacterium tuberculosis H37Rv	eccCa1	FtsK/SpoIIIE family protein EccCa1, component of Type VII secretion system ESX-1	Secretion system,Type VII secretion system	94	95	91	0.0
fig|1763.1143.peg.445	VFG001386	Mycobacterium tuberculosis H37Rv	phoP	DNA-binding response regulator PhoP	Regulation	96	99	95	1e-128
fig|1763.1143.peg.985	VFG022019	Mycobacterium tuberculosis H37Rv	eccA3	AAA+ family protein ATPase EccA3, component of Type VII secretion system ESX-3	Secretion system,Type VII secretion system	97	99	88	0.0
fig|1763.1143.peg.3073	VFG002398	Mycobacterium tuberculosis H37Rv	eccD5	Integral membrane protein EccD5, component of Type VII secretion system ESX-5	Secretion system,Type VII secretion system	100	100	84	1e-245
fig|1763.1143.peg.988	VFG022066	Mycobacterium tuberculosis H37Rv	PE5	PE family protein => PE5, component of Type VII secretion system ESX-3	Secretion system,Type VII secretion system	96	96	89	2e-41
fig|1763.1143.peg.899	VFG009561	Mycobacterium tuberculosis H37Rv	mbtI	Salicylate synthetase (EC 5.4.4.2)(EC 4.2.99.21) @ Salicylate synthetase (EC 5.4.4.2)(EC 4.2.99.21) of siderophore biosynthesis		90	93	80	1e-183
fig|1763.1143.peg.5344	VFG001406	Mycobacterium tuberculosis H37Rv	ideR	Iron-dependent repressor IdeR/DtxR	Regulation	100	100	92	1e-120
fig|1763.1143.peg.3090	VFG001395	Mycobacterium tuberculosis H37Rv	mgtC	Mg(2+)-transport-ATPase-associated protein MgtC	Magnesium uptake	97	95	83	1e-108
fig|1763.1143.peg.3943	VFG001818	Mycobacterium tuberculosis H37Rv	mbtH	MbtH-like NRPS chaperone	Iron uptake, siderophore	91	85	81	1e-27
fig|1763.1143.peg.2196	VFG001419	Mycobacterium tuberculosis H37Rv	fbpA	Antigen 85-C precursor @ Mycolyl transferase 85C (EC 2.3.1.122)	Cell wall	98	98	84	1e-170
fig|1763.1143.peg.4856	VFG002390	Mycobacterium tuberculosis H37Rv	eccE1	Membrane protein EccE1, component of Type VII secretion system ESX-1	Secretion system,Type VII secretion system	98	97	82	1e-231
fig|1763.1143.peg.1281	VFG002400	Mycobacterium tuberculosis H37Rv	esxN	ESAT-6-like protein EsxL	Secretion system,Type VII secretion system	100	100	96	8e-47
fig|1763.1143.peg.247	VFG001811	Mycobacterium tuberculosis H37Rv	fbpC	Antigen 85-C precursor @ Mycolyl transferase 85C (EC 2.3.1.122)	Cell wall	97	95	89	1e-181
fig|1763.1143.peg.4424	VFG002379	Mycobacterium tuberculosis H37Rv	esxB	10 kDa culture filtrate antigen CFP-10 (EsxB)	Secretion system,Type VII secretion system	100	100	97	2e-46
fig|1763.1143.peg.4430	VFG002380	Mycobacterium tuberculosis H37Rv	eccA1	AAA+ family protein ATPase EccA1, component of Type VII secretion system ESX-1	Secretion system,Type VII secretion system	100	100	87	1e-294
fig|1763.1143.peg.3198	VFG001381	Mycobacterium tuberculosis H37Rv	icl	Isocitrate lyase (EC 4.1.3.1) @ Methylisocitrate lyase (EC 4.1.3.30)	Cellular metabolism	100	100	91	1e-234
fig|1763.1143.peg.991	VFG022098	Mycobacterium tuberculosis H37Rv	esxH	ESAT-6-like protein EsxH, 10 kDa antigen CFP7	Secretion system,Type VII secretion system	100	100	85	2e-44
fig|1763.1143.peg.3070	VFG002400	Mycobacterium tuberculosis H37Rv	esxN	ESAT-6-like protein EsxL	Secretion system,Type VII secretion system	100	100	97	2e-47
fig|1763.1143.peg.4423	VFG002378	Mycobacterium tuberculosis H37Rv	esxA	6 kDa early secretory antigenic target ESAT-6 (EsxA)	Secretion system,Type VII secretion system	100	100	89	1e-41
fig|1763.1143.peg.3190	VFG001383	Mycobacterium tuberculosis H37Rv	hbhA	Iron-regulated heparin binding hemagglutinin HbhA (Adhesin)		81	80	88	6e-75
fig|1763.1143.peg.4656	VFG002400	Mycobacterium tuberculosis H37Rv	esxN	ESAT-6-like protein EsxL	Secretion system,Type VII secretion system	100	100	96	8e-47
fig|1763.1143.peg.2020	VFG001826	Mycobacterium tuberculosis H37Rv	relA	Guanosine-3',5'-bis(diphosphate) 3'-pyrophosphohydrolase (EC 3.1.7.2) / GTP pyrophosphokinase (EC 2.7.6.5), (p)ppGpp synthetase II	Regulation	96	96	94	0.0
fig|1763.1143.peg.3071	VFG002399	Mycobacterium tuberculosis H37Rv	Rv1794	FIG023076: hypothetical protein in PPE gene cluster	Secretion system,Type VII secretion system	100	100	96	1e-167
fig|1763.1143.peg.3076	VFG002401	Mycobacterium tuberculosis H37Rv	eccA5	AAA+ family protein ATPase EccA5, component of Type VII secretion system ESX-5	Secretion system,Type VII secretion system	99	99	93	0.0
fig|1763.1143.peg.4427	VFG002383	Mycobacterium tuberculosis H37Rv	eccCb1	FtsK/SpoIIIE family protein EccCb1, component of Type VII secretion system ESX-1	Secretion system,Type VII secretion system	100	100	92	0.0
fig|1763.1143.peg.993	VFG022130	Mycobacterium tuberculosis H37Rv	eccD3	Integral membrane protein EccD3, component of Type VII secretion system ESX-3	Secretion system,Type VII secretion system	100	99	81	1e-217
fig|1763.1143.peg.4855	VFG002391	Mycobacterium tuberculosis H37Rv	mycP1	Serine protease mycosin MycP1, component of Type VII secretion system ESX-1	Secretion system,Type VII secretion system	100	100	85	1e-228
fig|1763.1143.peg.2836	VFG022340	Mycobacterium tuberculosis H37Rv	esxG	ESAT-6 like protein EsxS	Secretion system,Type VII secretion system	94	95	85	4e-36
fig|1763.1143.peg.4605	VFG002400	Mycobacterium tuberculosis H37Rv	esxN	ESAT-6-like protein EsxL	Secretion system,Type VII secretion system	100	100	97	2e-47
fig|1763.1143.peg.990	VFG022340	Mycobacterium tuberculosis H37Rv	esxG	ESAT-6-like protein EsxG	Secretion system,Type VII secretion system	100	100	91	8e-43

## Sheet: CARD 540
Source ID	Source organism	Gene	Product	Classification	Subject coverage	Query coverage	Identity	E-value
CCP43410.1	Mycobacterium tuberculosis H37Rv	rpoB	DNA-directed RNA polymerase beta subunit (EC 2.7.7.6)	Antibiotic-resistant gene variant or mutant, rifampin resistance gene	95	99	95	0.0
CCP44620.1	Mycobacterium tuberculosis H37Rv	ndh	NADH dehydrogenase (EC 1.6.99.3)	Antibiotic-resistant gene variant or mutant, isoniazid resistance gene	97	98	92	1e-238
CCP45025.1	Mycobacterium tuberculosis H37Rv	kasA	3-Oxoacyl-[acyl-carrier-protein] synthase, KASII (EC 2.3.1.179)	Antibiotic-resistant gene variant or mutant, isoniazid resistance gene	99	99	92	1e-226
CCP42728.1	Mycobacterium tuberculosis H37Rv	gyrA	DNA gyrase subunit A (EC 5.99.1.3)	Antibiotic-resistant gene variant or mutant, fluoroquinolone resistance gene	96	96	94	0.0
CCP42991.1	Mycobacterium tuberculosis H37Rv	AAC(2')-Ic	Aminoglycoside 2'-N-acetyltransferase (EC 2.3.1.59) => AAC(2')-I	Aminoglycoside resistance gene, antibiotic-inactivation enzyme	100	100	86	2e-91
CCP46065.1	Mycobacterium tuberculosis H37Rv	mtrA	Two-component system response regulator MtrA	Efflux pump conferring antibiotic resistance, gene modulating antibiotic efflux	100	100	99	1e-125
AAK46002.1	Mycobacterium tuberculosis CDC1551	tlyA	23S rRNA (cytidine(1920)-2'-O)-methyltransferase (EC 2.1.1.226) @ 16S rRNA (cytidine(1409)-2'-O)-methyltransferase (EC 2.1.1.227)	Aminoglycoside resistance gene, antibiotic-resistant gene variant or mutant, antibiotic target-modifying enzyme	100	95	81	1e-119
AAK48336.1	Mycobacterium tuberculosis CDC1551	ethA	Monooxygenase EthA, implicated in activation of thiocarbamide-containing pro-drugs	Antibiotic-resistant gene variant or mutant	100	100	84	1e-257
CCP43073.1	Mycobacterium tuberculosis H37Rv	iniC	Isoniazid inductible protein IniC, dynamin-like protein	Antibiotic-resistant gene variant or mutant, efflux pump conferring antibiotic resistance, ethambutol resistance gene	100	100	86	1e-240
CAA55486.1	Mycobacterium tuberculosis H37Ra	gyrB	DNA gyrase subunit B (EC 5.99.1.3)	Antibiotic-resistant gene variant or mutant, fluoroquinolone resistance gene	78	80	93	1e-307
CCP44023.1	Mycobacterium tuberculosis H37Rv	embR	Transcriptional regulatory protein EmbR	Antibiotic-resistant gene variant or mutant, ethambutol resistance gene	97	98	87	1e-195
CCE36834	Mycobacterium tuberculosis UT205	murA	UDP-N-acetylglucosamine 1-carboxyvinyltransferase (EC 2.5.1.7)	Fosfomycin resistance gene	99	99	95	1e-231
CCP46748.1	Mycobacterium tuberculosis H37Rv	gidB	16S rRNA (guanine(527)-N(7))-methyltransferase (EC 2.1.1.170)	Aminoglycoside resistance gene, antibiotic-resistant gene variant or mutant, antibiotic target-modifying enzyme	90	88	81	1e-87
CCP44244.1	Mycobacterium tuberculosis H37Rv	inhA	Enoyl-[acyl-carrier-protein] reductase [NADH] (EC 1.3.1.9)	Antibiotic-resistant gene variant or mutant, isoniazid resistance gene	100	100	92	1e-143
ADV91011.1	Mycobacterium smegmatis str. MC2 155	RbpA	FIG00820327: hypothetical protein	Antibiotic target protection protein, rifampin resistance gene	97	100	91	1e-56
CCP46182.1	Mycobacterium tuberculosis H37Rv	mfpA	Pentapeptide repeat family protein, MfpA	Antibiotic target protection protein, fluoroquinolone resistance gene	96	97	81	1e-82
NP_217362.1	Mycobacterium tuberculosis H37Rv	efpA	Uncharacterized MFS-type transporter	Efflux pump conferring antibiotic resistance	94	94	91	1e-259
AAK44936.1	Mycobacterium tuberculosis CDC1551	rpsL	SSU ribosomal protein S12p (S23e)	Aminoglycoside resistance gene, antibiotic-resistant gene variant or mutant	99	99	99	1e-63

## Sheet: CARD 539
Genome name	BRC ID	Source ID	Source organism	Gene	Product	Classification	Subject coverage	Query coverage	Identity	E-value
Mycobacterium 539-21	fig|1763.1252.peg.4343	AAK48336.1	Mycobacterium tuberculosis CDC1551	ethA	Monooxygenase EthA, implicated in activation of thiocarbamide-containing pro-drugs	antibiotic resistant gene variant or mutant	100	100	84	1e-257
Mycobacterium 539-21	fig|1763.1252.peg.1380	CCP42728.1	Mycobacterium tuberculosis H37Rv	gyrA	DNA gyrase subunit A (EC 5.99.1.3)	antibiotic resistant gene variant or mutant,fluoroquinolone resistance gene	96	96	94	0.0
Mycobacterium 539-21	fig|1763.1252.peg.3723	CCP45025.1	Mycobacterium tuberculosis H37Rv	kasA	3-oxoacyl-[acyl-carrier-protein] synthase, KASII (EC 2.3.1.179)	antibiotic resistant gene variant or mutant,isoniazid resistance gene	99	99	92	1e-226
Mycobacterium 539-21	fig|1763.1252.peg.1379	CAA55486.1	Mycobacterium tuberculosis H37Ra	gyrB	DNA gyrase subunit B (EC 5.99.1.3)	antibiotic resistant gene variant or mutant,fluoroquinolone resistance gene	78	80	93	1e-307
Mycobacterium 539-21	fig|1763.1252.peg.1881	NP_217362.1	Mycobacterium tuberculosis H37Rv	efpA	Uncharacterized MFS-type transporter	efflux pump conferring antibiotic resistance	94	94	91	1e-259
Mycobacterium 539-21	fig|1763.1252.peg.4736	CCP43410.1	Mycobacterium tuberculosis H37Rv	rpoB	DNA-directed RNA polymerase beta subunit (EC 2.7.7.6)	antibiotic resistant gene variant or mutant,rifampin resistance gene	95	99	95	0.0
Mycobacterium 539-21	fig|1763.1252.peg.2670	CCP46065.1	Mycobacterium tuberculosis H37Rv	mtrA	Two component system response regulator MtrA	efflux pump conferring antibiotic resistance,gene modulating antibiotic efflux	100	100	99	1e-125
Mycobacterium 539-21	fig|1763.1252.peg.3645	CCP44244.1	Mycobacterium tuberculosis H37Rv	inhA	Enoyl-[acyl-carrier-protein] reductase [NADH] (EC 1.3.1.9)	antibiotic resistant gene variant or mutant,isoniazid resistance gene	100	100	92	1e-143
Mycobacterium 539-21	fig|1763.1252.peg.3056	NP_217452.1	Mycobacterium tuberculosis H37Rv	drrA	ATP-dependent efflux pump essential for phthiocerol dimycocerosates translocation, ATP-binding protein DrrA-like	efflux pump conferring antibiotic resistance	90	90	86	1e-143
Mycobacterium 539-21	fig|1763.1252.peg.1370	CCP46748.1	Mycobacterium tuberculosis H37Rv	gidB	16S rRNA (guanine(527)-N(7))-methyltransferase (EC 2.1.1.170)	aminoglycoside resistance gene,antibiotic resistant gene variant or mutant,antibiotic target modifying enzyme	90	88	81	1e-87
Mycobacterium 539-21	fig|1763.1252.peg.1190	CCP42991.1	Mycobacterium tuberculosis H37Rv	AAC(2')-Ic	Aminoglycoside 2'-N-acetyltransferase (EC 2.3.1.59) => AAC(2')-I	aminoglycoside resistance gene,antibiotic inactivation enzyme	100	100	86	2e-91
Mycobacterium 539-21	fig|1763.1252.peg.2649	CCP43073.1	Mycobacterium tuberculosis H37Rv	iniC	Isoniazid inductible protein IniC, dynamin-like protein	antibiotic resistant gene variant or mutant,efflux pump conferring antibiotic resistance,ethambutol resistance gene	100	100	86	1e-240
Mycobacterium 539-21	fig|1763.1252.peg.507	CCE36834	Mycobacterium tuberculosis UT205	murA	UDP-N-acetylglucosamine 1-carboxyvinyltransferase (EC 2.5.1.7)	fosfomycin resistance gene	98	99	95	1e-228
Mycobacterium 539-21	fig|1763.1252.peg.5029	CCP44023.1	Mycobacterium tuberculosis H37Rv	embR	Transcriptional regulatory protein EmbR	antibiotic resistant gene variant or mutant,ethambutol resistance gene	97	98	87	1e-195
Mycobacterium 539-21	fig|1763.1252.peg.1238	ADV91011.1	Mycobacterium smegmatis str. MC2 155	RbpA	FIG00820327: hypothetical protein	antibiotic target protection protein,rifampin resistance gene	97	100	91	1e-56
Mycobacterium 539-21	fig|1763.1252.peg.1840	CCP46182.1	Mycobacterium tuberculosis H37Rv	mfpA	Pentapeptide repeat family protein, MfpA	antibiotic target protection protein,fluoroquinolone resistance gene	96	97	81	1e-82
Mycobacterium 539-21	fig|1763.1252.peg.2967	AAK46002.1	Mycobacterium tuberculosis CDC1551	tlyA	23S rRNA (cytidine(1920)-2'-O)-methyltransferase (EC 2.1.1.226) @ 16S rRNA (cytidine(1409)-2'-O)-methyltransferase (EC 2.1.1.227)	aminoglycoside resistance gene,antibiotic resistant gene variant or mutant,antibiotic target modifying enzyme	100	95	81	1e-119
Mycobacterium 539-21	fig|1763.1252.peg.2717	AAK44936.1	Mycobacterium tuberculosis CDC1551	rpsL	SSU ribosomal protein S12p (S23e)	aminoglycoside resistance gene,antibiotic resistant gene variant or mutant	99	99	99	1e-63
Mycobacterium 539-21	fig|1763.1252.peg.1538	CCP44620.1	Mycobacterium tuberculosis H37Rv	ndh	NADH dehydrogenase (EC 1.6.99.3)	antibiotic resistant gene variant or mutant,isoniazid resistance gene	97	98	92	1e-238

## Sheet: CARD 189
Genome name	BRC ID	Source ID	Source organism	Gene	Product	Classification	Subject coverage	Query coverage	Identity	E-value
Mycobacterium 189	fig|1763.1143.peg.3644	CCP44244.1	Mycobacterium tuberculosis H37Rv	inhA	Enoyl-[acyl-carrier-protein] reductase [NADH] (EC 1.3.1.9)	Antibiotic-resistant gene variant or mutant, isoniazid resistance gene	100	100	92	1e-143
Mycobacterium 189	fig|1763.1143.peg.2564	AAK46002.1	Mycobacterium tuberculosis CDC1551	tlyA	23S rRNA (cytidine(1920)-2'-O)-methyltransferase (EC 2.1.1.226) @ 16S rRNA (cytidine(1409)-2'-O)-methyltransferase (EC 2.1.1.227)	Aminoglycoside resistance gene, antibiotic-resistant gene variant or mutant, antibiotic target-modifying enzyme	100	95	81	1e-119
Mycobacterium 189	fig|1763.1143.peg.4921	CCP44023.1	Mycobacterium tuberculosis H37Rv	embR	Transcriptional regulatory protein EmbR	Antibiotic-resistant gene variant or mutant, ethambutol resistance gene	97	98	87	1e-195
Mycobacterium 189	fig|1763.1143.peg.1858	CAA55486.1	Mycobacterium tuberculosis H37Ra	gyrB	DNA gyrase subunit B (EC 5.99.1.3)	Antibiotic-resistant gene variant or mutant, fluoroquinolone resistance gene	78	80	93	1e-307
Mycobacterium 189	fig|1763.1143.peg.325	CCE36834	Mycobacterium tuberculosis UT205	murA	UDP-N-acetylglucosamine 1-carboxyvinyltransferase (EC 2.5.1.7)	Fosfomycin resistance gene	98	99	95	1e-228
Mycobacterium 189	fig|1763.1143.peg.2594	NP_217452.1	Mycobacterium tuberculosis H37Rv	drrA	ATP-dependent efflux pump essential for phthiocerol dimycocerosates translocation, ATP-binding protein DrrA-like	Efflux pump conferring antibiotic resistance	90	90	86	1e-143
Mycobacterium 189	fig|1763.1143.peg.1378	NP_217362.1	Mycobacterium tuberculosis H37Rv	efpA	Uncharacterized MFS-type transporter	Efflux pump conferring antibiotic resistance	94	94	91	1e-259
Mycobacterium 189	fig|1763.1143.peg.1857	CCP42728.1	Mycobacterium tuberculosis H37Rv	gyrA	DNA gyrase subunit A (EC 5.99.1.3)	Antibiotic-resistant gene variant or mutant, fluoroquinolone resistance gene	96	96	94	0.0
Mycobacterium 189	fig|1763.1143.peg.967	CCP42991.1	Mycobacterium tuberculosis H37Rv	AAC(2')-Ic	Aminoglycoside 2'-N-acetyltransferase (EC 2.3.1.59) => AAC(2')-I	Aminoglycoside resistance gene, antibiotic inactivation enzyme	100	100	86	2e-91
Mycobacterium 189	fig|1763.1143.peg.3951	CCP46182.1	Mycobacterium tuberculosis H37Rv	mfpA	Pentapeptide repeat family protein, MfpA	Antibiotic target protection protein, fluoroquinolone resistance gene	96	97	81	1e-82
Mycobacterium 189	fig|1763.1143.peg.2331	CCP46065.1	Mycobacterium tuberculosis H37Rv	mtrA	Two component system response regulator MtrA	Efflux pump conferring antibiotic resistance, gene modulating antibiotic efflux	100	100	99	1e-125
Mycobacterium 189	fig|1763.1143.peg.4047	AAK48336.1	Mycobacterium tuberculosis CDC1551	ethA	Monooxygenase EthA, implicated in activation of thiocarbamide-containing pro-drugs	Antibiotic-resistant gene variant or mutant	100	100	84	1e-257
Mycobacterium 189	fig|1763.1143.peg.4149	CCP43073.1	Mycobacterium tuberculosis H37Rv	iniC	Isoniazid inductible protein IniC, dynamin-like protein	Antibiotic-resistant gene variant or mutant, efflux pump conferring antibiotic resistance, ethambutol resistance gene	100	100	86	1e-240
Mycobacterium 189	fig|1763.1143.peg.1867	CCP46748.1	Mycobacterium tuberculosis H37Rv	gidB	16S rRNA (guanine(527)-N(7))-methyltransferase (EC 2.1.1.170)	Aminoglycoside resistance gene, antibiotic-resistant gene variant or mutant, antibiotic target-modifying enzyme	90	88	81	1e-87
Mycobacterium 189	fig|1763.1143.peg.4640	CCP43410.1	Mycobacterium tuberculosis H37Rv	rpoB	DNA-directed RNA polymerase beta subunit (EC 2.7.7.6)	Antibiotic-resistant gene variant or mutant, rifampin resistance gene	95	99	95	0.0
Mycobacterium 189	fig|1763.1143.peg.2142	ADV91011.1	Mycobacterium smegmatis str. MC2 155	RbpA	FIG00820327: hypothetical protein	Antibiotic target protection protein, rifampin resistance gene	97	100	91	1e-56
Mycobacterium 189	fig|1763.1143.peg.4279	CCP45025.1	Mycobacterium tuberculosis H37Rv	kasA	3-Oxoacyl-[acyl-carrier-protein] synthase, KASII (EC 2.3.1.179)	Antibiotic-resistant gene variant or mutant, isoniazid resistance gene	99	99	92	1e-226
Mycobacterium 189	fig|1763.1143.peg.2307	AAK44936.1	Mycobacterium tuberculosis CDC1551	rpsL	SSU ribosomal protein S12p (S23e)	Aminoglycoside resistance gene, antibiotic-resistant gene variant or mutant	99	99	99	1e-63
Mycobacterium 189	fig|1763.1143.peg.3508	CCP44620.1	Mycobacterium tuberculosis H37Rv	ndh	NADH dehydrogenase (EC 1.6.99.3)	Antibiotic-resistant gene variant or mutant, isoniazid resistance gene	97	98	92	1e-238
