# Supplementary material for: Identification of Mycobacterium pseudoshottsii in the Eastern Mediterranean
Source: Microbiol Spectr. 2023 Jun 5;11(4):e00856-23. doi: 10.1128/spectrum.00856-23 (PMC10434243; doi:10.1128/spectrum.00856-23)
Supplement: Supplemental file 2 — Table S2. Download spectrum.00856-23-s0002.xlsx, XLSX file, 0.02 MB [file spectrum.00856-23-s0002.xlsx]

## Sheet: Sheet1
Biosample	Bioproject	txid	Organism	Strain	Collection date	Geographic location	Host	Isolation source	SRA	Assembly Name	Genbank	RefSeq	Total sequence length	Total ungapped length	Number of scaffolds	Scaffold N50	Scaffold L50	Number of contigs	Contig N50	Contig L50	Total number of chromosomes and plasmids
SAMN05185376	PRJNA323684	1781	Mycobacterium marinum	HL1506	2015-08-12	China: Guangzhou	Lateolabrax japonicus	Kidney		ASM224986v1	GCA_002249865.1	GCF_002249865.1	6254535	6253664	127	177956	14	174	115466	17	0
SAMN08394918	PRJNA431535	1781	Mycobacterium marinum	M	2017-01-01	United Kingdom: Birmingham	Homo sapiens			ASM291150v1	GCA_002911505.1	GCF_002911505.1	6266443	6266443	454	43110	42	454	43110	42	0
SAMN08394919	PRJNA431535	1781	Mycobacterium marinum	1218RDel	2014-01-01	USA:Philadelphia		Laboratory strain derived from Mycobacterium marinum 1218R		ASM291151v1	GCA_002911515.1	GCF_002911515.1	6404072	6404072	434	54690	32	434	54690	32	0
SAMN08394916	PRJNA431535	1781	Mycobacterium marinum	1218R	1926-01-01	USA:Philadelphia	Fish			ASM291159v1	GCA_002911595.1	GCF_002911595.1	6296438	6296438	509	33589	61	509	33589	61	0
SAMN07792364	PRJNA414525	1781	Mycobacterium marinum	CCUG20998	1987-08-25	USA: Philadelphia	Saltwater fish	Fish		ASM339139v1	GCA_003391395.1	GCF_003391395.1	6453310	6453310	1	6453310	1	1	6453310	1	1
SAMN07811443	PRJNA414948	1781	Mycobacterium marinum	1218R	Unknown	USA:Philadelphia	Fish	Host body (fish)		ASM339141v1	GCA_003391415.1	GCF_003391415.1	6467358	6467358	1	6467358	1	1	6467358	1	1
SAMN07811441	PRJNA414948	1781	Mycobacterium marinum	DSM 43518	Unknown		Fish	Host body		ASM343156v1	GCA_003431565.1	GCF_003431565.1	6395074	6392493	154	187330	12	198	176770	14	0
SAMN07811444	PRJNA414948	1781	Mycobacterium marinum	VIMS9	Unknown	USA: Virginia	Fish	Host body		ASM343157v1	GCA_003431575.1	GCF_003431575.1	6521082	6520961	262	114332	17	263	114332	17	0
SAMN07811442	PRJNA414948	1781	Mycobacterium marinum	DE4381	Unknown	USA: Philadelphia	Fish	Host body		ASM343158v1	GCA_003431585.1	GCF_003431585.1	6324388	6323868	140	246178	9	161	238127	10	0
SAMN07811440	PRJNA414948	1781	Mycobacterium marinum	DSM 43519	Unknown		Fish	Host body		ASM343160v1	GCA_003431605.1	GCF_003431605.1	6319947	6316593	165	195994	12	214	155853	14	0
SAMN07811439	PRJNA414948	1781	Mycobacterium marinum	DSM 44344	Unknown	USA: Philadelphia	Fish	Host body		ASM343164v1	GCA_003431645.1	GCF_003431645.1	6304786	6302194	150	175929	12	195	149778	14	0
SAMN07811438	PRJNA414948	1781	Mycobacterium marinum	NCTC2275	Unknown	USA: Philadelphia	Fish	Host body		ASM343165v1	GCA_003431655.1	GCF_003431655.1	6362177	6361838	227	134406	16	234	108309	18	0
SAMN07811436	PRJNA414948	1781	Mycobacterium marinum	Davis1	Unknown	USA: California	Fish	Host body		ASM343166v1	GCA_003431665.1	GCF_003431665.1	6425751	6425694	227	154320	16	228	154320	16	0
SAMN07811437	PRJNA414948	1781	Mycobacterium marinum	KST214	Unknown	USA: California	Fish	Host body		ASM343167v1	GCA_003431675.1	GCF_003431675.1	5897100	5896868	212	68842	27	218	67882	27	0
SAMN07811435	PRJNA414948	1781	Mycobacterium marinum	MSS4	Unknown	USA: Mississippi	Homo sapiens	Skin		ASM343172v1	GCA_003431725.1	GCF_003431725.1	6258384	6257986	196	149898	16	205	132770	17	0
SAMN07811434	PRJNA414948	1781	Mycobacterium marinum	MSS2	Unknown	USA: Mississippi	Fish	Host body		ASM343173v1	GCA_003431735.1	GCF_003431735.1	6104716	6104230	175	124669	17	185	124669	17	0
SAMN07811433	PRJNA414948	1781	Mycobacterium marinum	BB170200	Unknown	Israel	Fish	Host body		ASM343176v1	GCA_003431765.1	GCF_003431765.1	5827492	5827202	410	30635	53	412	30635	53	0
SAMN07811432	PRJNA414948	1781	Mycobacterium marinum	DL240490	Unknown	Israel	Fish	Host body		ASM343177v1	GCA_003431775.1	GCF_003431775.1	5780552	5780313	289	37121	45	294	37121	45	0
SAMN07811431	PRJNA414948	1781	Mycobacterium marinum	DE4576	Unknown	USA: Oregon	Fish	Host body		ASM343180v1	GCA_003431805.1	GCF_003431805.1	6416700	6416437	133	206873	10	140	206386	10	0
SAMN14832045	PRJNA630296	1781	Mycobacterium marinum	MMA1	2018-04-27	USA: Maryland	Homo sapiens	Elbow skin biopsy from patient with disseminated infection	SRS6864040	ASM1674529v1	GCA_016745295.1	GCF_016745295.1	6321947	6321947	1	6321947	1	1	6321947	1	1
SAMD00412650	PRJDB12467	1781	Mycobacterium marinum	NJB1907-E39	2020	Japan: Tokyo			DRS245649	ASM2434116v1	GCA_024341165.1	GCF_024341165.1	5975388	5971972	437	35278	51	476	32199	55	0
SAMD00412651	PRJDB12467	1781	Mycobacterium marinum	NJB1907-E49	2020	Japan: Tokyo			DRS245650	ASM2434118v1	GCA_024341185.1	GCF_024341185.1	5972808	5967567	435	37449	47	488	32582	55	0
SAMD00412652	PRJDB12467	1781	Mycobacterium marinum	NJB1907-E78	2020	Japan: Tokyo	Apostichopus japonicus		DRS245651	ASM2434120v1	GCA_024341205.1	GCF_024341205.1	5969857	5963337	396	36326	47	462	32366	54	0
SAMD00412653	PRJDB12467	1781	Mycobacterium marinum	NJB1907-E8	2019	Japan: Tokyo			DRS245652	ASM2434122v1	GCA_024341225.1	GCF_024341225.1	5964802	5958792	544	30062	58	623	26950	65	0
SAMD00412654	PRJDB12467	1781	Mycobacterium marinum	NJB1907-E90	2020	Japan: Tokyo	Nereididae		DRS245653	ASM2434124v1	GCA_024341245.1	GCF_024341245.1	5952250	5946275	447	31681	53	512	28345	59	0
SAMD00412655	PRJDB12467	1781	Mycobacterium marinum	NJB1907-f22	2019	Japan: Tokyo	Rudarius ercodes		DRS245654	ASM2434126v1	GCA_024341265.1	GCF_024341265.1	5963590	5956576	465	30823	51	540	27462	61	0
SAMD00412656	PRJDB12467	1781	Mycobacterium marinum	NJB1907-f3	2019	Japan: Tokyo	Rudarius ercodes		DRS245655	ASM2434130v1	GCA_024341305.1	GCF_024341305.1	5968709	5962792	429	33713	49	489	30770	58	0
SAMD00412657	PRJDB12467	1781	Mycobacterium marinum	NJB1907-f34a	2020	Japan: Tokyo	Mugil cephalus		DRS245656	ASM2434137v1	GCA_024341375.1	GCF_024341375.1	5946765	5937378	484	31499	56	586	28162	62	0
SAMD00412658	PRJDB12467	1781	Mycobacterium marinum	NJB1907-f44	2020	Japan: Tokyo	Rudarius ercodes		DRS245657	ASM2434139v1	GCA_024341395.1	GCF_024341395.1	5979843	5975863	421	35323	51	467	32250	55	0
SAMD00412649	PRJDB12467	1781	Mycobacterium marinum	NJB1907-E19	2020	Japan: Tokyo			DRS245648	ASM2434141v1	GCA_024341415.1	GCF_024341415.1	5975450	5968930	445	32825	52	518	31317	59	0
SAMD00412648	PRJDB12467	1781	Mycobacterium marinum	NJB1907-E11	2019	Japan: Tokyo			DRS245647	ASM2434143v1	GCA_024341435.1	GCF_024341435.1	5978197	5974428	382	36430	48	425	32087	54	0
SAMD00412647	PRJDB12467	1781	Mycobacterium marinum	NJB1809-1	2018	Japan: Okinawa	Stenella attenuata		DRS245646	ASM2434145v1	GCA_024341455.1	GCF_024341455.1	6405613	6399322	433	57061	33	490	46246	40	0
SAMD00412645	PRJDB12467	1781	Mycobacterium marinum	NJB1808	2018	Japan: Shimane	Suezichthys gracilis		DRS245644	ASM2434147v1	GCA_024341475.1	GCF_024341475.1	5906789	5901766	392	36645	48	443	31646	55	0
SAMD00412644	PRJDB12467	1781	Mycobacterium marinum	NJB1800-1	2018	Japan: Niigata	Acheilognathus yamatsutae		DRS245643	ASM2434150v1	GCA_024341505.1	GCF_024341505.1	6003274	5998190	350	45188	41	402	35132	48	0
SAMD00412643	PRJDB12467	1781	Mycobacterium marinum	NJB1728-f31	2019	Japan: Shimane	Hirundichthys oxycephalus		DRS245642	ASM2434152v1	GCA_024341525.1	GCF_024341525.1	5962589	5956454	446	35714	48	516	31778	54	0
SAMD00412642	PRJDB12467	1781	Mycobacterium marinum	NJB1728-f10	2019	Japan: Shimane	Cypselurus hiraii		DRS245641	ASM2434154v1	GCA_024341545.1	GCF_024341545.1	5927986	5918911	444	32203	52	552	26823	67	0
SAMD00412641	PRJDB12467	1781	Mycobacterium marinum	NJB1728-e24	2020	Japan: Shimane			DRS245640	ASM2434156v1	GCA_024341565.1	GCF_024341565.1	5966832	5962197	371	37263	45	416	33681	50	0
SAMD00412639	PRJDB12467	1781	Mycobacterium marinum	NJB1728-e18	2019	Japan: Shimane			DRS245638	ASM2434158v1	GCA_024341585.1	GCF_024341585.1	5915155	5910150	379	35950	49	439	31753	54	0
SAMD00412646	PRJDB12467	1781	Mycobacterium marinum	NJB1808-e29	2020	Japan: Shimane			DRS245645	ASM2434160v1	GCA_024341605.1	GCF_024341605.1	5920818	5917112	399	33771	52	442	32308	55	0
SAMD00412640	PRJDB12467	1781	Mycobacterium marinum	NJB1728-e22	2020	Japan: Shimane			DRS245639	ASM2434162v1	GCA_024341625.1	GCF_024341625.1	5943733	5938229	400	33735	50	457	30887	55	0
SAMD00412638	PRJDB12467	1781	Mycobacterium marinum	NJB1728-910S	2018	Japan: Shimane	Hirundichthys oxycephalus		DRS245637	ASM2434164v1	GCA_024341645.1	GCF_024341645.1	5946452	5939503	418	33697	50	484	30770	60	0
SAMD00412637	PRJDB12467	1781	Mycobacterium marinum	NJB1728-216S	2018	Japan: Shimane	Hirundichthys oxycephalus		DRS245636	ASM2434166v1	GCA_024341665.1	GCF_024341665.1	5934806	5929718	407	33854	48	459	30347	57	0
SAMD00412636	PRJDB12467	1781	Mycobacterium marinum	NJB1604	2016	Japan: Kanagawa	Plecoglossus altivelis		DRS245635	ASM2434168v1	GCA_024341685.1	GCF_024341685.1	6509590	6496805	597	42515	44	724	27526	67	0
SAMD00412635	PRJDB12467	1781	Mycobacterium marinum	NJB1507	2015	Japan: Fukushima	Parapriacanthus ransonneti		DRS245634	ASM2434170v1	GCA_024341705.1	GCF_024341705.1	6259521	6253815	535	51386	34	592	46647	37	0
SAMD00412634	PRJDB12467	1781	Mycobacterium marinum	NJB1907-f34b	2020	Japan: Tokyo	Mugil cephalus		DRS245633	ASM2434172v1	GCA_024341725.1	GCF_024341725.1	5957620	5952623	418	33713	49	467	31608	55	0
SAMN04579668	PRJNA316376	1809	Mycobacterium ulcerans	S4018	2006-12-07	Benin: Plateau, Adja-ouere	Homo sapiens	Skin lesion		ASM187058v1	GCA_001870585.1	GCF_001870585.1	5399224	5398725	503	37602	40	512	36352	43	1
SAMN21448617	PRJNA763749	1809	Mycobacterium ulcerans	BS123	2019-02	China: Tianjin	Cynoglossus semilaevis	Spleen		ASM2015065v1	GCA_020150655.1	GCF_020150655.1	6329935	6329935	3	6094458	1	3	6094458	1	3
SAMN22253492	PRJNA771185	1809	Mycobacterium ulcerans	JKD8049	2004	Australia: Point Lonsdale, Victoria	Homo sapiens			ASM2061661v1	GCA_020616615.1	GCF_020616615.1	5789332	5789332	2	5627534	1	2	5627534	1	2
SAMN20254269	PRJNA747101	1809	Mycobacterium ulcerans	ATCC 19423					SRS14718160	ASM2237491v3	GCA_022374915.3	GCF_022374915.2	5699513	5699513	2	5624911	1	2	5624911	1	2
SAMEA5169402	PRJEB30333	1809	Mycobacterium ulcerans	SGL03	2003	Democratic Republic of the Congo	Homo sapiens	Biopsy	ERS2977118	SGL03	GCA_900638745.1	GCF_900638745.1	5625184	5625184	1	5625184	1	1	5625184	1	1
SAMEA5335652	PRJEB30628	1809	Mycobacterium ulcerans	P7741				Biopsy	ERS3141839	PRJEB30628-2	GCA_900683785.1	GCF_900683785.1	5489218	5489218	1108	20777	82	1108	20777	82	0
SAMEA5584311	PRJEB30628	1809	Mycobacterium ulcerans	P7741				Cutaneous biopsy	ERS3388536	PRJEB30628-3	GCA_901411635.1	GCF_901411635.1	5267061	5267061	367	23912	69	367	23912	69	0
SAMEA6086679	PRJEB34912	1809	Mycobacterium ulcerans	CSURQ0185				Foot biopsy	ERS3887086	Q0185	GCA_902506705.1	GCF_902506705.1	5321659	5321637	382	23499	60	384	23499	60	0
SAMEA3138326	PRJNA224	83332	Mycobacterium tuberculosis	H37Rv					ERS610261	ASM19595v2	GCA_000195955.2	GCF_000195955.2	4411532	4411532	1	4411532	1	1	4411532	1	1
SAMD00153180	PRJDB7717	133549	Mycobacterium shottsii	JCM 12657						ASM1072852v1	GCA_010728525.1	GCF_010728525.1	5973149	5973149	1	5973149	1	1	5973149	1	1
SAMN04549864	PRJNA273849	133549	Mycobacterium shottsii	M175	2001	USA: Chesapeake Bay	Striped bass	Spleen		ASM1945669v2	GCA_019456695.2	GCF_019456695.2	5956421	5956421	1	5956421	1	1	5956421	1	1
SAMN02604327	PRJNA16725	216594	Mycobacterium marinum	M						ASM1834v1	GCA_000018345.1	GCF_000018345.1	6660144	6660144	2	6636827	1	2	6636827	1	2
SAMN15312312	PRJNA640258	265949	Mycobacterium pseudoshottsii	AR	2019	Greece: western Greece	Argyrosomus regius	Spleen	SRS6863824	ASM1452494v1	GCA_014524945.1	GCF_014524945.1	5934315	5934315	298	40009	46	298	40009	46	0
SAMD00412666	PRJDB12490	265949	Mycobacterium pseudoshottsii	NJB1907-Z4	2019	Japan: Tokyo	Sardinops melanostictus		DRS245631	ASM2434717v1	GCA_024347175.1	GCF_024347175.1	6168102	6168102	2	6051062	1	2	6051062	1	2
SAMN15569005	PRJNA646947	265949	Mycobacterium pseudoshottsii	DSM 45108	2007-05-03	USA: Chesapeake Bay	Morone saxatilis	Granulomatous lesions in splenic tissue from a striped bass		ASM2582150v1	GCA_025821505.1	GCF_025821505.1	6004293	6004293	468	49183	38	468	49183	38	0
SAMN02603346	PRJNA16230	362242	Mycobacterium ulcerans	Agy99	1999-07	Ghana: Ga district		Human tissue biopsy		ASM1392v2	GCA_000013925.2	GCF_000013925.1	5805761	5805761	2	5631606	1	2	5631606	1	2
SAMD00056531	PRJDB5034	1124626	Mycobacterium ulcerans	ATCC 33728	1980-05	Japan: Nagano, Nagano	Homo sapiens			ASM235577v1	GCA_002355775.1	GCF_002355775.1	6066298	6066298	2	5899681	1	2	5899681	1	2
SAMD00057810	PRJDB5111	1124626	Mycobacterium ulcerans	ATCC 33728	2005-01	Japan: Tokyo, Higashimurayama	Homo sapiens			ASM235649v1	GCA_002356495.1	GCF_002356495.1	5914588	5600834	1	5914588	1	239	44923	39	1
SAMEA3139029	PRJEB5070	1131442	Mycobacterium marinum	E11					ERS610964	E11	GCA_000723425.2	GCF_000723425.2	6450522	6450522	2	6336293	1	2	6336293	1	2
SAMN08394917	PRJNA431535	1131442	Mycobacterium marinum	E11	2017-01-01	United Kingdom: Birmingham	Fish			ASM291157v1	GCA_002911575.1	GCF_002911575.1	6399992	6399992	362	51414	36	362	51414	36	0
SAMD00042842	PRJDB4345	1136880	Mycobacterium pseudoshottsii	JCM 15466		USA: Chesapeake Bay				ASM151536v1	GCA_001515365.1	GCF_001515365.1	5940902	5937949	247	47695	40	320	37227	50	0
SAMD00096819	PRJDB6390	1136880	Mycobacterium pseudoshottsii	JCM 15466		USA: Chesapeake Bay	Morone saxatilis			ASM358474v1	GCA_003584745.1	GCF_003584745.1	6061597	6061597	1	6061597	1	1	6061597	1	1
SAMN02469865	PRJNA174279	1229516	Mycobacterium marinum	Europe						Europe	GCA_000419315.1	GCF_000419315.1	6029340	6029340	4	1669321	2	4	1669321	2	0
SAMN02469867	PRJNA174278	1288036	Mycobacterium marinum	MB2						MB2	GCA_000419335.1	GCF_000419335.1	6134390	6134390	3	4360943	1	3	4360943	1	0
